# Supplementary material for: Systematic Review of Usability Tests for Manual Wheelchairs: Enhancing Mobility and Reducing Shoulder Injuries in Individuals with Spinal Cord Injuries
Source: J Clin Med. 2025 May 4;14(9):3184. doi: 10.3390/jcm14093184 (PMC12072826; doi:10.3390/jcm14093184)
Supplement: Supplementary file 1 [file jcm-14-03184-s001.zip]

Archive with 1 entries (1 files):
- jcm-3530965-supplementary.pdf
